# Supplementary material for: Chemical Characterization, α-Glucosidase, α-Amylase and Lipase Inhibitory Properties of the Australian Honey Bee Propolis
Source: Foods. 2022 Jul 1;11(13):1964. doi: 10.3390/foods11131964 (PMC9266216; doi:10.3390/foods11131964)
Supplement: Supplementary file 1 [file foods-11-01964-s001.zip]

Archive with 1 entries (1 files):
- foods-1781639-Supplementary.pdf
